# Supplementary material for: Isolation, Identification and Screening of Plastic-Degrading Microorganisms: Qualitative and Structural Effects on Poly(Butylene Succinate) (PBS) Films
Source: Polymers (Basel). 2025 Apr 21;17(8):1128. doi: 10.3390/polym17081128 (PMC12031546; doi:10.3390/polym17081128)
Supplement: Supplementary file 1 [file polymers-17-01128-s001.zip]

Archive with 1 entries (1 files):
- polymers-3527827-supplementary.pdf
